# Supplementary material for: Genomic Characterization of a Set of Iberian Peninsula Bovine Local Breeds at Risk of Extinction: Morenas Gallegas
Source: Animals (Basel). 2020 Oct 23;10(11):1956. doi: 10.3390/ani10111956 (PMC7690779; doi:10.3390/ani10111956)
Supplement: Supplementary file 1 [file animals-10-01956-s001.zip]

Archive with 1 entries (1 files):
- animals-950901-supplementary.docx
